# Supplementary material for: Metabolomic profile of acute myeloid leukaemia parallels of prognosis and response to therapy
Source: Sci Rep. 2023 Dec 9;13:21809. doi: 10.1038/s41598-023-48970-0 (PMC10710498; doi:10.1038/s41598-023-48970-0)
Supplement: Supplementary file 11 — Supplementary Tables. [file 41598_2023_48970_MOESM11_ESM.xlsx]

## Sheet: S.Table 1
S.Tab.1. Characteristic fragments of identified metabolites
Nr	Metabolite	RT [min]	Monoisotopic mass* [Da]	Fragments	Ion mode
1	Tryptophan	0.61	204.09	205.0969, 188.0702, 159.0913, 146.0598, 144.0803, 118.0649	ESI+
2	Tyrosine	0.24	181.074	182.0795, 147.0431, 136.0755, 123.0434, 119.0489	ESI+
3	Piperine	4.68	285.137	286.1434, 201.0542, 135.0437, 112.0758, 69.0702	ESI+
4	Choline	0.24	104.108	104.1063, 60.0808	ESI+
5	Citric acid	0.26	192.027	191.0204, 129.0192, 111.0089, 87.0089, 85.0295	ESI-
6	Phenacylamine	0.27	135.068	136.0757, 119.0485, 91.0538	ESI+
7	Cortisol	3.36	362.209	363.2162, 327.1949, 121.0642, 97.0644	ESI+
14	AC(10:0)	3.76	315.24	316.2479, 85.0282, 60.0808	ESI+
15	AC(10:3)	2.95	309.193	310.2008, 85.0282, 60.0805	ESI+
16	AC(11:1)	3.76	327.24	328.2476, 85.0281, 60.0808	ESI+
17	AC(12:1)	4.04	341.256	342.2633, 85.0283, 60.0806	ESI+
18	AC(13:0)	4.5	357.287	358.2946, 85.0282, 60.0806	ESI+
19	AC(14:2)	4.3	367.271	368.2791, 85.0283, 60.0803	ESI+
20	AC(18:2)	5.15	423.334	424.3419, 85.0282, 60.0804	ESI+
21	AC(24:0)	6.95	511.459	512.4668, 85.0280	ESI+
22	AC(26:0)	7.26	539.49	540.4979, 85.0278, 60.0805	ESI+
23	AC(8:0)	3.1	287.209	288.2166, 85.0282, 60.0810	ESI+
24	AC(8:0-OH)	2.38	303.205	304.2116, 85.0281, 60.0809	ESI+
25	LPC(O-18:0)	6.51	509.385	510.3916, 184.0724, 104.1069, 86.0957	ESI+
26	LPC(14:0)	5.15	467.301	468.3080, 450.2978, 184.0731, 104.1069, 86.0960	ESI+
27	LPC(14:0)	5.13	467.301	468.3084, 450.2983, 184.0731, 104.1068, 86.0960	ESI+
28	LPC(14:0)	5.14	467.301	512.2994, 452.2781, 227.2014, 44.9987	ESI-
29	LPC(14:0)	5.15	467.301	452.2785, 227.2014	ESI-
30	LPC(15:0)	5.47	481.317	526.3151, 466.2935, 241.2170, 224.0677, 44.9987	ESI-
31	LPC(15:0)	5.43	481.317	482.3237, 464.3137, 184.0733, 104.1068, 86.0968	ESI+
32	LPC(16:0)	5.76	495.332	480.3098, 255.2330, 224.0690, 78.9593	ESI-
33	LPC(16:0)	5.76	495.332	530.3025, 480.3079, 255.2328, 224.0682	ESI-
34	LPC(16:0)	5.64	495.332	612.2611, 116.9281	ESI-
35	LPC(16:1)	5.34	493.317	538.3150, 478.2939, 253.2174, 224.0688, 44.9987	ESI-
36	LPC(16:1)	5.33	493.317	478.2941, 253.2168, 224.0687	ESI-
37	LPC(16:1)	5.31	493.317	494.3237, 476.3134, 184.0730, 104.1068, 86.0960	ESI+
38	LPC(16:1)	5.3	493.317	494.3236, 476.3145, 184.0732, 104.1069, 86.0963	ESI+
39	LPC(17:0)	5.95	509.348	510.3559, 492.3445, 184.0732, 104.1068, 86.0960	ESI+
40	LPC(17:0)	6.06	509.348	494.3247, 269.2486, 2224.0654	ESI-
41	LPC(17:1)	5.63	507.332	508.3390, 490.3276, 184.0729, 104.1066	ESI+
42	LPC(17:1)	5.63	507.332	552.3306, 492.3097, 267.2327, 224.0695, 44.9986	ESI-
43	LPC(18:0)	4.77	523.364	540.3654, 522.3534, 184.0723, 104.1065	ESI+
44	LPC(18:0)	6.34	523.364	568.3628, 508.3403, 283.2646	ESI-
45	LPC(18:0)	6.34	523.364	508.3408, 224.0690	ESI-
46	LPC(18:0)	6.35	523.364	708.2790, 116.9285	ESI-
47	LPC(18:0)	6.36	523.364	640.2922, 116.9280	ESI-
48	LPC(18:0)	6.36	523.364	558.3331, 508.3396, 283.2640, 242.0792, 224.0698	ESI-
49	LPC(18:0)	6.32	523.364	524.3704, 506.3605, 184.0735, 104.1071	ESI+
50	LPC(18:1)	5.91	521.348	506.3252, 281.2486, 224.0696	ESI-
51	LPC(18:1)	5.9	521.348	566.3472, 506.3250, 281.2488, 224.0693, 44.9988	ESI-
52	LPC(18:1)	5.91	521.348	638.2764, 116.9286	ESI-
53	LPC(18:1)	5.9	521.348	634.3337, 112.9853, 44.9987	ESI-
54	LPC(18:1)	5.9	521.348	556.3178, 506.3237, 281.2479, 224.0722	ESI-
55	LPC(18:1)	5.91	521.348	522.3548, 504.3447, 184.0733, 104.1072, 86.0963	ESI+
56	LPC(18:2)	5.55	519.332	520.3391, 502.3294, 184.0736, 104.1070, 86.0961	ESI+
57	LPC(18:2)	5.45	519.332	636.2600, 116.9286	ESI-
58	LPC(18:2)	5.56	519.332	564.3317, 504.3098, 279.2335, 224.0692	ESI-
59	LPC(18:2)	5.56	519.332	632.3180, 112.9852, 44.9987	ESI-
60	LPC(18:2)	5.55	519.332	504.3086, 279.2328, 224.0692	ESI-
61	LPC(18:2)	5.55	519.332	700.3052, 651.2486, 112.9852, 44.9981	ESI-
62	LPC(18:2)	5.5	519.332	520.3373, 184.0724, 104.1069	ESI+
63	LPC(18:3)	5.26	517.317	562.3153, 502.2925, 277.2171, 224.0688, 44.9986	ESI-
64	LPC(18:3)	5.13	517.317	518.3239, 184.0730, 104.1082, 86.0984	ESI+
65	LPC(19:0)	6.62	537.379	582.3772, 522.3542, 297.2793, 224.0696	ESI-
66	LPC(19:1)	6.17	535.364	536.3708, 518.3573, 184.0734, 104.1064, 86.0959	ESI+
67	LPC(20:0)	6.45	551.395	552.4019, 534.3790, 184.0719, 104.1057	ESI+
68	LPC(20:0)	6.93	551.395	596.3925, 536.3711, 311.2944, 224.0690, 44.9982	ESI-
69	LPC(20:1)	6.46	549.379	594.3777, 534.3554, 309.2802, 224.0690	ESI-
70	LPC(20:1)	6.46	549.379	550.3835, 532.3763, 184.0732, 104.1069, 86.0958	ESI+
71	LPC(20:2)	6.08	547.364	548.3707, 530.3572, 184.0726, 104.1066	ESI+
72	LPC(20:2)	6.1	547.364	592.3619, 532.3401, 307.2639, 224.0693	ESI-
73	LPC(20:2)	6.07	547.364	548.3704, 530.3624, 184.0729, 104.1069, 86.0966	ESI+
74	LPC(20:3)	5.78	545.348	590.3461, 530.3248, 305.2482, 224.0688, 44.9986	ESI-
75	LPC(20:3)	5.76	545.348	546.3553, 528.3448, 184.0729, 104.1068, 86.0960	ESI+
76	LPC(20:5)	5.26	541.317	586.3149, 526.2932, 301.2167, 224.0688, 44.9986	ESI-
77	LPC(20:5)	5.26	541.317	526.2945, 301.2163, 224.0688	ESI-
78	LPC(20:5)	5.24	541.317	542.3235, 524.3127, 184.0731, 104.1066, 86.0969	ESI+
79	LPC(22:0)	7.5	579.426	580.4333, 562.4108, 184.0725, 104.1069	ESI+
80	LPC(22:4)	6.02	571.364	616.3617, 556.3442, 331.2644, 224.0667	ESI-
81	LPC(22:4)	5.93	571.364	572.3712, 184.0721	ESI+
82	LPC(22:5)	5.72	569.348	614.3460, 554.3249, 329.2485, 116.9280, 44.9986	ESI-
83	LPC(22:5)	5.7	569.348	570.3547, 552.3483, 184.0730, 104.1065	ESI+
84	LPC(22:6)	5.56	567.332	612.3309, 552.3092, 327.2327, 283.2431, 224.0685, 44.9990	ESI-
85	LPC(22:6)	5.56	567.332	568.3395, 550.3284, 184.0732, 104.1069, 86.0962	ESI+
86	LPC(24:0)	8.15	607.458	608.4647, 590.4505, 184.0734, 104.1065	ESI+
87	LPC(O-16:0)	5.92	481.353	526.3513, 466.3302, 78.9592, 44.9987	ESI-
88	LPC(O-18:0)	6.35	509.385	636.3491, 12.9855, 44.9986	ESI-
89	LPC(O-22:1)	7.17	563.431	564.4398, 184.0720, 104.1066	ESI+
90	LPC(O-24:1)	7.75	591.463	592.4695, 184.0721, 104.1067	ESI+
91	LPC(P-16:0)/LPC(O-16:1)	5.94	479.338	524.3359, 464.3140, 224.0681, 168.0427, 44.9985	ESI-
92	LPC(P-18:0)/LPC(O-18:1)	6.51	507.369	508.3758, 184.0728, 104.1061, 86.0967	ESI+
93	LPC(P-18:0)/LPC(O-18:1)	6.53	507.369	552.3669, 492.3452, 224.0690, 44.9986	ESI-
94	LPC(P-18:1)/LPC(O-18:2)	6.08	505.353	550.3508, 490.3303, 224.0678, 78.9590	ESI-
95	LPE(18:0)	6.32	481.317	480.3090, 283.2641, 196.0377	ESI-
96	LPE(18:0)	6.32	481.317	482.3239, 341.3048	ESI+
97	LPE(18:1)	5.89	479.301	478.2939, 281.2487, 196.0377	ESI-
98	LPE(18:1)	5.77	479.301	480.3084, 339.2900, 44.0491	ESI+
99	LPE(18:2)	5.42	477.286	478.2925, 337.2736, 44.0496	ESI+
100	LPE(18:2)	5.52	477.286	476.2781, 279.2328, 196.0380	ESI-
101	LPE(20:3)	5.76	503.301	502.2937, 305.2482, 196.0367	ESI-
102	LPE(20:3)	5.75	503.301	504.3080, 104.1085	ESI+
103	LPE(20:5)	5.23	499.27	498.2626, 301.2170, 196.0384	ESI-
104	LPE(20:5)	5.13	499.27	500.2769, 359.2582	ESI+
105	LPE(22:5)	5.62	527.301	528.3083, 387.2877, 184.0733, 104.1083	ESI+
106	LPE(O-18:1)	6.51	465.322	464.3146, 403.2613, 196.0380, 140.0119, 78.9890	ESI-
107	LPE(P-16:0)/LPE(O-16:1)	5.9	437.291	436.2835, 375.2298, 239.2389, 196.0376, 140.0112, 78.9598	ESI-
108	LPI(18:0)	7.48	600.327	599.3199, 283.2635, 241.0107	ESI-
109	LPI(18:1)	6.58	598.312	597.3043, 281.2478, 241.0110	ESI-
110	LPI(18:2)	5.84	596.296	595.2888, 315.0463,279.2321, 241.0128, 152.9962	ESI-
111	PC(P-16:0/20:4)	9.9	765.567	810.5643, 750.5429, 303.2321, 44.9985	ESI-
112	PC(P-36:4)/PC(O-36:5)	9.92	765.567	882.4945, 116.9279	ESI-
113	PC(P-34:2)/PC(O-34:3)	10.05	741.567	742.5745, 184.0730, 86.0960	ESI+
114	PC(P-36:4)/PC(O-36:5)	9.51	765.567	766.5693, 184.0729	ESI+
115	PC(P-38:5)/PC(O-38:6)	9.6	791.583	792.5894, 184.0728, 86.0960	ESI+
116	PC(P-36:3)/PC(O-36:4)	10.02	767.583	768.5897, 184.0733, 86.0960	ESI+
117	PC(P-38:4)/PC(O-38:5)	10.1	793.598	794.6058, 184.0733	ESI+
118	PC(P-36:4)/PC(O-36:5)	9.9	765.567	766.5747, 184.0733, 86.0960	ESI+
119	PC(P-32:1)/PC(O-32:2)	9.29	715.552	716.5655, 264.2686, 184.0731	ESI+
120	PC(P-16:0/18:2)/PC(O-16:1/18:2)	10.05	741.567	786.5643, 726.5418, 279.2324, 44.9984	ESI-
121	PC(P-16:0/20:5)/PC(O-16:1/20:5)	9.4	763.552	808.5483, 748.5261, 301.2171	ESI-
122	PC(P-18:0/22:6)/PC(O-18:1/22:6)	9.9	817.598	862.5954, 802.5731, 327.2319, 283.2421, 44.9983	ESI-
123	PC(P-18:0/20:4)/PC(O-18:1/20:4)	10.1	793.598	838.5958, 778.5735, 303.2324, 44.9986	ESI-
124	PE(P-38:5)/PE(O-38:6)	10.08	749.536	750.543	ESI+
125	PE(P-34:2)/PE(O-34:3)	10.14	699.52	700.5276, 559.5101	ESI+
126	PC(14:0/20:4)	8.9	753.531	798.5280, 738.5031, 303.2320, 227.2003, 44.9985	ESI-
127	PC(14:0/16:0)	9.5	705.531	750.5282, 690.5071, 255.2322, 227.2007, 44.9983	ESI-
128	PC(15:0/18:2)	9.4	743.547	788.5438, 728.5237, 279.2323, 241.2165, 44.9986	ESI-
129	PC(15:0/22:6)	9.13	791.547	836.5426, 776.5195, 327.2315, 283.2455, 241.2156, 168.0414, 44.9979	ESI-
130	PC(16:0/20:5)	9.2	779.547	824.5436, 764.5222, 301.2166, 255.2325, 44.9985	ESI-
131	PC(16:0/20:5)	9.2	779.547	814.5145, 764.5255, 301.2167, 255.2325	ESI-
132	PC(16:1/16:0)	9.62	731.547	776.5444, 716.5209, 255.2322, 253.2169, 168.0430, 44.9985	ESI-
133	PC(17:0/20:4)	10	795.578	840.5746, 780.5624, 303.2321, 269.2483, 44.9983	ESI-
134	PC(18:2/18:1)	9.88	783.578	828.5755, 768.5530, 279.2326, 44.9987	ESI-
135	PC(18:2/18:2)	9.3	781.562	826.5599, 766.5372, 279.2324, 44.9986	ESI-
136	PC(18:2/20:4)	9.2	805.562	850.5592, 790.5365, 303.2320, 279.2322, 168.0426, 44.9985	ESI-
137	PC(28:0)	8.7	677.5	678.5065, 184.0733	ESI+
138	PC(30:0)	9.5	705.531	706.5384, 184.0731, 86.0960	ESI+
139	PC(31:0)	9.9	719.547	720.5537, 184.0729, 86.0959	ESI+
140	PC(32:1)	9.63	731.547	916.4609, 116.9277	ESI-
141	PC(32:1)	9.62	731.547	848.4741, 116.9280	ESI-
142	PC(32:1)	9.62	731.547	844.5317, 112.9852	ESI-
143	PC(32:2)	9	729.531	730.5388, 184.0733, 86.0960	ESI+
144	PC(34:4)	8.9	753.531	754.5379, 184.0729, 86.0960	ESI+
145	PC(34:5)	8.44	751.515	752.5219, 184.0729	ESI+
146	PC(35:2)	10.13	771.578	772.5852, 184.0731, 86.0960	ESI+
147	PC(35:3)	9.55	769.562	770.5692, 184.0728, 86.0959	ESI+
148	PC(35:4)	9.3	767.547	768.5537, 184.0729, 86.0955	ESI+
149	PC(35:5)	8.8	765.531	766.5375, 184.0730, 86.0953	ESI+
150	PC(36:2)	10.54	785.593	786.6007, 184.0734	ESI+
151	PC(36:3)	9.88	783.578	900.5042, 783.5760, 116.9282	ESI-
152	PC(36:3)	9.88	783.578	784.5850, 184.0734, 86.0960	ESI+
153	PC(36:4)	9.3	781.562	894.5466, 112.9854, 44.9985	ESI-
154	PC(36:4)	9.3	781.562	782.5692, 184.0734, 86.0960	ESI+
155	PC(36:5)	9.2	779.547	892.5309, 112.9853, 44.9985	ESI-
156	PC(36:5)	9.2	779.547	964.4607, 116.9282, 44.9985	ESI-
157	PC(36:5)	9.2	779.547	960.5183, 807.9880, 112.9850, 44.9986	ESI-
158	PC(36:5)	9.2	779.547	896.4741, 116.9281	ESI-
159	PC(36:5)	9.15	779.547	780.5536, 184.0734, 86.0961	ESI+
160	PC(36:6)	8.56	777.531	778.5381, 184.0727, 86.0957	ESI+
161	PC(36:6)	8.73	777.531	778.5380, 184.0732, 86.0955	ESI+
162	PC(37:4)	10.05	795.578	796.5850, 184.0731,86.0958	ESI+
163	PC(37:5)	9.5	793.562	794.5716, 184.0728, 86.0960	ESI+
164	PC(38:5)	9.93	807.578	808.5852, 184.0733, 86.0960	ESI+
165	PC(38:6)	9.21	805.562	806.5691, 623.4920, 184.0730, 86.0961	ESI+
166	PC(38:7)	8.85	803.547	804.5535, 621.4789, 521.2644, 184.0729, 86.0961	ESI+
167	PC(39:6)	9.83	819.578	820.5847, 184.0729, 86.0957	ESI+
168	PC(40:5)	10.22	835.609	836.6114, 184.0728, 86.0959	ESI+
169	PC(40:7)	9.55	831.578	832.5849, 184.0730, 86.0958	ESI+
170	PC(40:8)	8.99	829.562	830.5681, 184.0730, 86.0958	ESI+
171	PC(42:10)	8.9	853.562	854.5685, 184.0729, 86.0960	ESI+
172	PC(42:9)	9.12	855.578	856.5842, 184.0726, 104.1064	ESI+
173	PC(15:0/20:3)&PC(18:2/17:1)	9.56	769.562	814.5589, 754.5391, 305.2477, 279.2316, 241.2154, 224.0649	ESI-
174	PC(16:0/18:3)&PC(14:0/20:3)	9.26	755.547	800.5440, 740.2553, 305.2487, 279.2321, 277.2166, 255.2322, 44.9986	ESI-
175	PE(16:0/22:6)	9.55	763.515	762.5073, 327.2322, 283.2422, 255.2321	ESI-
176	PE(16:0/18:2)	9.86	715.515	714.5067, 279.2323, 255.2325, 196.0401	ESI-
177	PE(18:0/22:6)	10.3	791.547	790.5382, 327.2319, 283.2616	ESI-
178	PE(16:0/20:5)	9.25	737.5	736.4909, 301.2163, 255.2323	ESI-
179	PE(16:0/22:6)	9.55	763.515	830.4939, 762.5073, 327.2318, 255.2327, 196.0354	ESI-
180	PE(18:0/20:4)	10.52	767.547	766.5382, 480.3085, 303.2324, 283.2633, 259.2422	ESI-
181	PE(16:0/20:4)	9.75	739.515	738.5068, 452.2787, 303.2326, 255.2318	ESI-
182	PE(38:6)	9.55	763.515	764.5228, 623.5033, 184.0727	ESI+
183	PE(38:4)	10.52	767.547	768.5544, 627.5343, 184.0725	ESI+
184	PE(36:4)	9.74	739.515	740.5230, 599.5026, 313.2732	ESI+
185	Cer(d18:1/16:0)	10.94	537.512	538.5187, 520.5083, 264.2679	ESI+
186	Hex2Cer 34:1;O2	8.98	861.618	862.6253, 844.6145, 520.5086, 502.4980, 282.2789, 264.2683	ESI+
187	SM(d18:1/12:0)	7.48	646.505	691.5025, 631.4808, 168.0432, 78.9595, 44.9989	ESI-
188	SM(d18:1/12:0)	7.45	646.505	647.5120, 264.2685, 184.0731	ESI+
189	SM(d18:1/17:0)	9.26	716.583	717.5898, 264.2685, 184.0731	ESI+
190	SM(d18:1/19:0)	9.6	744.615	745.6290, 264.2682, 184.0727	ESI+
191	SM(d18:2/14:0)	7.58	672.521	717.5180, 657.4961, 168.0426, 78.9590	ESI-
192	SM(d18:2/14:0)	7.6	672.521	673.5276, 262.2481, 184.0731	ESI+
193	SM(31:1)	7.75	660.52	661.5275, 184.0733, 86.0967	ESI+
194	SM(34:0)	8.46	720.577	721.5847, 184.0731	ESI+
195	SM(35:2)	8.6	714.567	715.5743, 184.0731	ESI+
196	SM(d32:0)	8.32	676.552	721.5494, 661.5267, 168.0425, 78.9583	ESI-
197	SM(d32:0)	8.3	676.552	677.5588, 184.0730, 86.0961	ESI+
198	SM(d32:1)	8.1	674.536	709.5047, 659.5127, 168.0428	ESI-
199	SM(d32:1)	8.08	674.536	675.5432, 184.0736	ESI+
200	SM(d33:1)	8.46	688.552	733.5499, 673.5274, 168.0427, 78.9590	ESI-
201	SM(d33:1)	8.45	688.552	689.5581, 184.0733, 86.0959	ESI+
202	SM(d33:1)	8.45	688.552	689.5592, 184.0733	ESI+
203	SM(d33:2)	7.92	686.536	687.5430, 184.0732	ESI+
204	SM(d34:2)	8.25	700.552	735.5203, 685.5281, 168.0419, 78.9586	ESI-
205	SM(d34:2)	8.23	700.552	701.5588, 184.0735, 86.0961	ESI+
206	SM(d36:1)	9.7	730.599	753.5878, 694.5133, 86.0960	ESI+
207	SM(d38:2)	9.84	756.615	757.6219, 184.0735	ESI+
208	SM(d31:3)/PE-Cer(d34:1)	7.75	660.521	705.5183, 645.4960, 168.0430	ESI-
209	SM(d32:1)/PE-Cer(d35:1)	8.1	674.536	719.5348, 659.5125, 168.0427, 78.9590	ESI-
210	SM(d32:1)/PE-Cer(d35:1)	8.1	674.536	787.5211, 112.9852, 44.9985	ESI-
211	SM(d32:1)/PE-Cer(d35:1)	8.08	674.536	791.4642, 116.9281	ESI-
212	SM(d32:2)/PE-Cer(d35:2)	7.6	672.521	789.4482,116.9278, 96.9691	ESI-
213	SM(d33:1)/PE-Cer(d36:1)	8.45	688.552	801.5363, 112.9852, 44.9985	ESI-
214	SM(d33:1)/PE-Cer(d36:1)	8.45	688.552	873.4661, 116.9287	ESI-
215	SM(d32:1(OH))	7.9	690.531	691.5384, 184.0730, 86.0960	ESI+
216	SM(d34:1(OH))	8.03	716.547	717.5534, 184.0727, 86.0947	ESI+
217	Sphingosine-phosphate	5.08	379.249	378.2417, 78.9591	ESI-
218	Sphingosine-phosphate	5.08	379.249	380.2556, 264.2682	ESI+
219	SPBP 18:2;O2	4.69	377.233	376.2260, 78.9590	ESI-
220	ST 19:2;O2;S	3.88	368.166	367.1593, 96.9602	ESI-
221	ST 19:2;O2;S	3.88	368.166	435.1461, 367.1586, 96.9599	ESI-
222	ST 19:2;O3;S	3.16	384.161	383.1537, 96.9599	ESI-
223	ST 21:1;O2;S	4.1	398.213	397.2060, 96.9603	ESI-
224	ST 24:1;O4;S	4.12	529.271	528.2639, 448.3063, 96.9608	ESI-
225	Glycolithocholate sulfate	4.12	511.262	510.2533, 96.9603	ESI-
8	Amino-hexadecanoic acid	6.42	271.251	254.2476, 237.2205, 219.2106, 163.1476, 149.1317, 135.1164, 97.1010, 83.0851, 69.0696, 57.0698	ESI+
9	Hexacosanedioic acid FA26:1;O2	7.85	426.371	425.3635, 407.3520	ESI-
10	Octadecenoic acid FA18:1	7.67	282.256	281.249	ESI-
11	Octadecenoic acid FA18:1	7.67	282.256	283.2629, 265.2508, 247.2401, 196.0280, 166.9845, 149.1314, 135.1162, 121.1003, 97.1009, 83.0850	ESI+
12	FA 14:4;O3 (e.g. 3,4-dimethyl-5-carboxyethyl-2-furanpentanoic acid)	4.62	268.131	267.1241, 223.1338, 179.1435	ESI-
13	FA 13:3;O (e.g. 11-hydroxy-4-methyl-2E,4E,6E-dodecatrienoic acid)	4.62	224.141	223.1343, 179.1444	ESI-
AC – Acyl carnitine; LPC – Lysoglycerophosphocholine; LPE – Lysoglycerophosphoethanolamine; LPI – Lysoglycerophosphoinositol; PC – Glycerophosphocholine; PE – Glycerophosphoethanolamine; Cer – Ceramide; Hex2Cer – Dihexosyl ceramide; SM – Sphingomyelin; PE-Cer – Glycerophosphoethanolamine ceramide; SPBP – Sphingoid base phosphate; ST;S – Sterol sulfate conjugate; FA – Fatty acid; NS – Not signific…

## Sheet: S.Table 2
S.Tab.2. Metabolite difference [%] of AML patietns to control
Metabolite	RT [min]	change [%]	p value
Tryptophan	0.61	-23	4.67E-03
Tyrosine	0.24	-38	7.92E-05
Piperine	4.68	-68	2.14E-05
Citric acid	0.26	-98	1.57E-08
Phenacylamine	0.27	-31	2.93E-05
Cortisol	3.36	84	8.65E-06
AC(10:3)	2.95	78	3.00E-03
AC(12:1)	2022-04-04	28	4.32E-02
AC(13:0)	4.50	12.07	2.44E-02
AC(18:2)	2022-05-15	-34	1.25E-03
AC(24:0)	6.95	12.9	3.15E-03
AC(26:0)	2022-07-26	-47	1.02E-06
AC(8:0)	2022-03-10	1900-03-27	1.84E-04
LPC(14:0)	2022-05-15	11.13	1.41E-07
LPC(14:0)	2022-05-13	11.7	3.59E-08
LPC(14:0)	2022-05-14	11.17	1.61E-07
LPC(14:0)	2022-05-15	11.18	1.96E-07
LPC(15:0)	5.47	11.15	1.07E-07
LPC(15:0)	5.43	-50	3.23E-07
LPC(16:0)	5.76	-26	4.04E-04
LPC(16:0)	5.76	-21	2.64E-03
LPC(16:0)	5.64	-25	1.96E-04
LPC(16:1)	5.34	-31	4.40E-03
LPC(16:1)	5.33	-31	1.79E-03
LPC(16:1)	2022-05-31	-35	1.80E-03
LPC(16:1)	2022-05-30	11.26	9.26E-04
LPC(17:0)	5.95	11.20	7.84E-07
LPC(17:0)	2022-06-06	-42	2.03E-07
LPC(17:1)	5.63	11.16	7.18E-06
LPC(17:1)	5.63	-42	4.57E-07
LPC(18:0)	4.77	-54	1.01E-05
LPC(18:0)	6.34	-40	2.04E-06
LPC(18:0)	6.34	-41	2.03E-06
LPC(18:0)	6.35	-56	1.87E-07
LPC(18:0)	6.36	-40	4.34E-06
LPC(18:0)	6.36	-29	3.22E-07
LPC(18:0)	6.32	-43	1.20E-04
LPC(18:1)	5.91	-32	2.51E-05
LPC(18:1)	5.90	-32	1.03E-05
LPC(18:1)	5.91	-29	2.45E-05
LPC(18:1)	5.90	-29	1.52E-05
LPC(18:1)	5.90	-24	4.93E-05
LPC(18:1)	5.91	-37	2.57E-05
LPC(18:2)	5.55	-58	2.54E-07
LPC(18:2)	5.45	-45	1.97E-07
LPC(18:2)	5.56	-51	1.28E-07
LPC(18:2)	5.56	-49	1.22E-07
LPC(18:2)	5.55	-52	1.22E-07
LPC(18:2)	5.50	-56	8.20E-07
LPC(18:3)	2022-05-26	-55	2.04E-06
LPC(18:3)	2022-05-13	11.9	1.23E-06
LPC(19:0)	6.62	10.21	1.22E-07
LPC(19:1)	2022-06-17	-39	5.67E-07
LPC(20:0)	6.45	11.3	1.27E-07
LPC(20:0)	6.93	-69	1.07E-07
LPC(20:1)	6.46	-48	1.07E-07
LPC(20:1)	6.46	-43	4.47E-08
LPC(20:2)	2022-06-08	-56	1.69E-10
LPC(20:2)	2022-06-10	11.06	1.02E-09
LPC(20:2)	2022-06-07	11.5	1.26E-07
LPC(20:3)	5.78	11.18	7.29E-07
LPC(20:3)	5.76	-42	1.06E-06
LPC(20:5)	2022-05-26	-59	2.73E-07
LPC(20:5)	2022-05-26	10.31	6.93E-08
LPC(20:5)	2022-05-24	11.2	2.91E-07
LPC(22:0)	7.50	10.23	7.31E-10
LPC(22:4)	2022-06-02	-35	4.86E-05
LPC(22:4)	5.93	11.24	3.49E-04
LPC(22:5)	5.72	-31	1.07E-05
LPC(22:5)	5.70	-33	8.75E-05
LPC(22:6)	5.56	-23	2.42E-03
LPC(22:6)	5.56	-26	2.39E-03
LPC(24:0)	2022-08-15	-38	4.44E-06
LPC(O-18:0)	6.35	11.22	4.34E-06
LPC(O-22:1)	2022-07-17	-32	4.32E-03
LPC(O-24:1)	7.75	11.30	7.72E-03
LPC(P-16:0)/LPC(O-16:1)	5.94	-23	1.10E-03
LPC(P-18:0)/LPC(O-18:1)	6.51	-38	2.33E-05
LPC(P-18:0)/LPC(O-18:1)	6.53	-36	8.72E-05
LPC(P-18:1)/LPC(O-18:2)	2022-06-08	-58	2.62E-04
LPE(18:0)	6.32	12.08	5.67E-03
LPE(18:0)	6.32	-25	4.28E-03
LPE(18:1)	5.89	-28	9.99E-04
LPE(18:1)	5.77	-29	1.15E-03
LPE(18:2)	5.42	-47	4.17E-06
LPE(18:2)	5.52	-44	1.28E-07
LPE(20:3)	5.75	-27	2.70E-03
LPE(20:5)	2022-05-23	-52	1.07E-05
LPE(20:5)	2022-05-13	11.9	4.08E-06
LPE(O-18:1)	6.51	11.9	1.12E-07
LPE(P-16:0)/LPE(O-16:1)	5.90	-34	6.08E-05
LPI(18:0)	7.48	-55	2.38E-04
LPI(18:1)	6.58	-40	4.38E-05
LPI(18:2)	5.84	-26	5.08E-03
PC(P-16:0/20:4)	9.90	25	1.72E-02
PC(P-36:4)/PC(O-36:5)	9.92	41	1.17E-04
PC(P-34:2)/PC(O-34:3)	2022-10-05	-47	1.30E-06
PC(P-36:4)/PC(O-36:5)	9.51	11.10	8.85E-05
PC(P-38:5)/PC(O-38:6)	9.60	-47	6.07E-04
PC(P-36:3)/PC(O-36:4)	2022-10-02	29	6.61E-03
PC(P-38:4)/PC(O-38:5)	2022-10-10	1900-02-15	4.11E-04
PC(P-36:4)/PC(O-36:5)	9.90	1900-01-27	1.36E-02
PC(P-32:1)/PC(O-32:2)	2022-09-29	-22	1.66E-04
PC(P-16:0/18:2)/PC(O-16:1/18:2)	2022-10-05	11.7	3.22E-08
PC(P-16:0/20:5)/PC(O-16:1/20:5)	9.40	11.13	8.72E-05
PC(P-18:0/22:6)/PC(O-18:1/22:6)	9.90	76	9.05E-05
PE(P-38:5)/PE(O-38:6)	2022-10-08	-41	1.24E-04
PE(P-34:2)/PE(O-34:3)	2022-10-14	11.09	5.06E-05
PC(14:0/20:4)	8.90	11.5	3.05E-07
PC(14:0/16:0)	9.50	-32	4.49E-06
PC(15:0/18:2)	9.40	-42	4.63E-06
PC(15:0/22:6)	2022-09-13	-31	9.84E-03
PC(16:0/20:5)	2022-09-20	10.27	8.89E-07
PC(16:0/20:5)	2022-09-20	11.23	4.91E-04
PC(17:0/20:4)	10.00	12.2	8.21E-03
PC(18:2/18:1)	9.88	-35	4.79E-08
PC(18:2/18:2)	2022-09-30	-61	2.63E-07
PC(18:2/20:4)	2022-09-20	11.13	3.58E-06
PC(28:0)	8.70	1900-08-25	1.27E-07
PC(30:0)	9.50	-32	4.44E-06
PC(31:0)	9.90	-51	3.34E-06
PC(32:2)	9.00	-61	2.91E-07
PC(34:4)	8.90	-52	8.43E-07
PC(34:5)	8.44	-83	4.85E-10
PC(35:2)	2022-10-13	-49	1.08E-06
PC(35:3)	9.55	11.16	4.44E-06
PC(35:4)	2022-09-30	-44	1.27E-04
PC(35:5)	8.80	10.25	1.73E-05
PC(36:2)	10.54	-30	2.76E-05
PC(36:3)	9.88	-23	1.64E-03
PC(36:3)	9.88	-37	1.18E-07
PC(36:4)	2022-09-30	-60	5.43E-10
PC(36:4)	2022-09-30	10.18	2.54E-07
PC(36:5)	2022-09-20	11.27	3.73E-04
PC(36:5)	2022-09-20	12.1	9.20E-05
PC(36:5)	2022-09-20	12.1	1.08E-04
PC(36:5)	2022-09-20	11.27	2.81E-04
PC(36:5)	2022-09-15	11.17	1.06E-06
PC(36:6)	8.56	10.14	1.37E-07
PC(36:6)	8.73	-55	1.96E-05
PC(37:4)	2022-10-05	-23	3.00E-02
PC(37:5)	9.50	10.30	4.08E-06
PC(38:5)	9.93	-39	1.16E-04
PC(38:6)	2022-09-21	-61	1.48E-07
PC(38:7)	8.85	10.16	4.56E-05
PC(39:6)	9.83	-38	5.65E-04
PC(40:5)	2022-10-22	-21	1.01E-03
PC(40:7)	9.55	12.1	2.00E-02
PC(40:8)	8.99	-56	1.71E-04
PC(42:10)	8.90	-59	1.24E-07
PC(42:9)	2022-09-12	-75	4.47E-08
PC(15:0/20:3)&PC(18:2/17:1)	9.56	11.17	1.67E-06
PC(16:0/18:3)&PC(14:0/20:3)	2022-09-26	-40	7.63E-05
PE(16:0/22:6)	9.55	1900-03-15	1.96E-04
PE(16:0/18:2)	9.86	50	1.07E-02
PE(16:0/20:5)	2022-09-25	-30	4.49E-03
PE(16:0/22:6)	9.55	1900-03-17	5.81E-04
PE(18:0/20:4)	10.52	39	1.50E-02
PE(16:0/20:4)	9.75	45	6.18E-03
PE(38:6)	9.55	71	6.94E-04
PE(38:4)	10.52	36	5.12E-03
PE(36:4)	9.74	51	1.10E-03
Cer(d18:1/16:0)	10.94	57	9.47E-05
Hex2Cer 34:1;O2	8.98	-20	1.03E-05
SM(d18:1/12:0)	7.48	-66	1.22E-07
SM(d18:1/12:0)	7.45	-66	2.87E-10
SM(d18:1/19:0)	9.60	67	5.98E-05
SM(d18:2/14:0)	7.58	-60	3.01E-09
SM(d18:2/14:0)	7.60	-56	4.63E-09
SM(31:1)	7.75	-66	1.09E-07
SM(35:2)	8.60	-41	1.23E-04
SM(d32:0)	8.32	-57	5.33E-11
SM(d32:0)	2022-08-30	-58	2.88E-07
SM(d32:1)	2022-08-10	11.15	1.22E-07
SM(d32:1)	2022-08-08	11.3	7.31E-10
SM(d33:1)	8.46	11.23	2.20E-05
SM(d33:1)	8.45	-67	2.74E-08
SM(d33:1)	8.45	-42	6.35E-06
SM(d33:2)	7.92	-48	1.10E-05
SM(d34:2)	2022-08-23	-31	1.52E-04
SM(d36:1)	9.70	1900-02-16	5.69E-03
SM(d32:1)/PE-Cer(d35:1)	2022-08-10	-46	2.51E-09
SM(d32:1)/PE-Cer(d35:1)	2022-08-10	11.17	1.07E-07
SM(d32:2)/PE-Cer(d35:2)	7.60	10.24	2.33E-07
SM(d33:1)/PE-Cer(d36:1)	8.45	-35	8.58E-05
SM(d33:1)/PE-Cer(d36:1)	8.45	-37	4.42E-05
SM(d32:1(OH))	7.90	-40	7.44E-05
SM(d34:1(OH))	2022-08-03	-41	7.35E-06
Sphingosine-phosphate	2022-05-08	11.30	2.24E-02
Sphingosine-phosphate	2022-05-08	11.29	1.76E-02
SPBP 18:2;O2	4.69	11.29	3.51E-05
ST 19:2;O2;S	3.88	-38	1.18E-02
ST 19:2;O2;S	3.88	-26	2.78E-02
ST 19:2;O3;S	2022-03-16	75	4.63E-02
ST 21:1;O2;S	2022-04-10	1900-09-15	2.35E-02
ST 24:1;O4;S	2022-04-12	11.22	2.24E-02
Glycolithocholate sulfate	2022-04-12	1900-02-26	4.14E-02
Amino-hexadecanoic acid	6.42	1900-04-16	3.60E-03
Octadecenoic acid FA18:1	7.67	37	1.45E-02
Octadecenoic acid FA18:1	7.67	47	5.20E-03
FA 14:4;O3 (e.g. 3,4-dimethyl-5-carboxyethyl-2-furanpentanoic acid)	4.62	-32	2.54E-04
FA 13:3;O (e.g. 11-hydroxy-4-methyl-2E,4E,6E-dodecatrienoic acid)	4.62	-26	7.96E-04
AC – Acyl carnitine; LPC – Lysoglycerophosphocholine; LPE – Lysoglycerophosphoethanolamine; LPI – Lysoglycerophosphoinositol; PC – Glycerophosphocholine; PE – Glycerophosphoethanolamine; Cer – Ceramide; Hex2Cer – Dihexosyl ceramide; SM – Sphingomyelin; PE-Cer – Glycerophosphoethanolamine ceramide; SPBP – Sphingoid base phosphate; ST;S – Sterol sulfate conjugate; FA – Fatty acid; NS – Not signific…

## Sheet: S.Table 3
S.Tab.3. Metabolite difference [%] of AML patients with CR to NR
Metabolite	RT [min]	change [%]	p value
Choline	0.24	-36	4.42E-02
PC(35:4)	2022-09-30	54	4.14E-02
PC(37:4)	2022-10-05	50	3.02E-02
SM(d18:1/12:0)	7.45	80	1.11E-02
SM(d18:1/12:0)	7.48	76	2.93E-02
SM(d18:2/14:0)	7.58	59	1.78E-02
SM(d18:2/14:0)	7.60	63	3.71E-02
SM(31:1)	7.75	77	1.78E-02
SM(d32:1)	2022-08-10	49	4.42E-02
SM(d33:2)	7.92	69	3.63E-03
SM(d32:1)/PE-Cer(d35:1)	2022-08-10	38	3.46E-02
SM(d33:1)/PE-Cer(d36:1)	8.45	41	7.40E-03
Hexacosanedioic acid FA26:1;O2	7.85	50	3.97E-02
AC – Acyl carnitine; LPC – Lysoglycerophosphocholine; LPE – Lysoglycerophosphoethanolamine; LPI – Lysoglycerophosphoinositol; PC – Glycerophosphocholine; PE – Glycerophosphoethanolamine; Cer – Ceramide; Hex2Cer – Dihexosyl ceramide; SM – Sphingomyelin; PE-Cer – Glycerophosphoethanolamine ceramide; SPBP – Sphingoid base phosphate; ST;S – Sterol sulfate conjugate; FA – Fatty acid; NS – Not signific…

## Sheet: S.Table 4
S.Tab.4. Metabolite difference [%] of patietns with ELM risk stratification 2 to 1
Metabolite	RT [min]	change [%]	p value	p(corr)	VIP
LPC(20:3)	5.75	-34	NS	-0.42	2022-01-02
PC(14:0/20:4)	8.94	-46	NS	-0.42	2022-01-05
PC(34:5)	8.47	-53	4.11E-02	-0.41	2022-02-04
PC(36:5)	2022-09-06	-55	4.11E-02	-0.52	2022-01-08
PC(38:6)	9.31	-61	4.11E-02	-0.50	2022-02-03
LPE(20:3)	5.72	-35	NS	-0.42	2022-01-01
PE(16:0/20:5)	2022-09-26	226	NS	0.73	2022-03-03
Cer(d18:1/16:0)	10.92	60	NS	0.41	2022-01-02
SM(35:2)	8.67	-40	NS	-0.43	2022-01-02
SM(d32:2)/PE-Cer(d35:2)	7.60	-57	NS	-0.43	2.0
Glycolithocholate sulfate	3.98	110	NS	0.43	2022-01-05
AC – Acyl carnitine; LPC – Lysoglycerophosphocholine; LPE – Lysoglycerophosphoethanolamine; LPI – Lysoglycerophosphoinositol; PC – Glycerophosphocholine; PE – Glycerophosphoethanolamine; Cer – Ceramide; Hex2Cer – Dihexosyl ceramide; SM – Sphingomyelin; PE-Cer – Glycerophosphoethanolamine ceramide; SPBP – Sphingoid base phosphate; ST;S – Sterol sulfate conjugate; FA – Fatty acid; NS – Not signific…

## Sheet: S.Table 5
S.Tab.5. Metabolite difference [%] of patietns with ELM risk stratification 3 to 1
Metabolite	RT [min]	change [%]	p value	p(corr)	VIP
Choline	0.22	88	4.72E-02	0.47	2022-01-01
Tryptophan	0.56	-31	4.54E-02	-0.41	NS
cis-vaccenic acid	7.63	56	NS	0.40	1.0
LPC(14:0)	2022-05-12	-64	NS	-0.48	2022-01-03
LPC(18:0)	2022-06-21	-71	2.10E-02	-0.65	2022-01-09
LPC(19:0)	6.63	-57	NS	-0.48	2022-01-08
LPC(20:0)	6.93	-46	NS	-0.44	2022-01-05
LPC(22:0)	7.52	-73	4.61E-02	-0.54	2022-01-09
LPC(16:1)	2022-05-31	-42	NS	-0.51	2022-01-03
LPC(18:2)	5.52	-50	NS	-0.46	2022-01-05
LPC(18:3)	2022-05-26	-40	NS	-0.44	2022-01-01
LPC(20:3)	5.75	-49	3.41E-02	-0.63	2022-01-06
PC(28:0)	8.73	-99	3.45E-02	-0.50	2022-01-09
PC(14:0/18:2)	2022-09-04	-59	NS	-0.49	2022-01-06
PC(16:0/18:3)	2022-09-17	-41	NS	-0.42	2022-01-02
PC(14:0/20:4)	8.94	-64	3.41E-02	-0.65	2022-01-09
PC(34:5)	8.47	-84	2.20E-02	-0.70	2022-02-04
PC(15:0/20:3)&PC(18:2/17:1)	9.66	-58	3.41E-02	-0.62	2022-01-09
PC(35:4)	9.33	-48	NS	-0.51	2022-01-02
PC(36:3)	2022-10-06	-30	2.20E-02	-0.59	1.0
PC(36:4)	9.34	-45	NS	-0.41	2022-01-02
PC(36:5)	2022-09-06	-58	2.70E-02	-0.65	2022-01-07
PC(36:6)	8.76	-56	NS	-0.47	2022-01-03
PC(17:0/20:4)	2022-10-01	-39	NS	-0.49	2022-01-02
PC(38:6)	9.31	-59	3.21E-02	-0.51	2022-01-07
PC(40:8)	2022-09-07	-53	NS	-0.51	2022-01-04
PC(42:10)	8.92	-38	NS	-0.42	1.0
PC(P-18:1)/PC(O-18:2)	2022-06-05	-72	NS	-0.53	2022-01-07
PC(P-38:4)/PC(O-38:5)	10.38	93	NS	0.58	2022-01-05
PC(P-38:6)/PC(O-38:7)	9.74	57	2.20E-02	0.50	1.0
LPE(20:3)	5.72	-44	3.21E-02	-0.56	2022-01-02
PE(16:0/20:5)	2022-09-26	360	3.41E-02	0.77	2022-02-02
PE(16:0/22:6)	9.58	54	NS	0.51	2022-01-02
Cer(d18:1/16:0)	10.92	83	2.20E-02	0.58	2022-01-03
SM(31:1)	7.77	-51	NS	-0.55	2022-01-02
SM(37:3)	8.50	-35	NS	-0.45	1.0
SM(d18:1/12:0)	7.48	-56	4.06E-02	-0.63	2022-01-05
SM(d32:1)	2022-08-12	-40	NS	-0.52	2022-01-01
SM(d32:2)/PE-Cer(d35:2)	7.60	-64	NS	-0.66	2022-01-09
SM(d33:1)	8.39	-45	NS	-0.45	2022-01-01
SM(d18:2/15:0)	7.94	-44	NS	-0.44	1.0
SM(d32:1(2OH))	7.92	-35	4.72E-02	-0.43	1.0
Glycolithocholate sulfate	3.98	144	NS	0.49	2022-01-05
AC – Acyl carnitine; LPC – Lysoglycerophosphocholine; LPE – Lysoglycerophosphoethanolamine; LPI – Lysoglycerophosphoinositol; PC – Glycerophosphocholine; PE – Glycerophosphoethanolamine; Cer – Ceramide; Hex2Cer – Dihexosyl ceramide; SM – Sphingomyelin; PE-Cer – Glycerophosphoethanolamine ceramide; SPBP – Sphingoid base phosphate; ST;S – Sterol sulfate conjugate; FA – Fatty acid; NS – Not signific…

## Sheet: S.Table 6
S.Tab.6. Metabolite difference [%] of patietns with ELM risk stratification 3 to 2
Metabolite	RT [min]	change [%]	p value	p(corr)	VIP
Choline	0.22	43	3.15E-02	NS	1.0
2-aminohexadecanoic acid	6.38	171	1.33E-02	0.46	2.0
LPC(18:2)	5.52	-41	3.11E-02	-0.46	2022-01-06
PC(28:0)	8.73	-69	5.81E-03	-0.49	2022-01-08
PC(15:0/20:3)&PC(18:2/17:1)	9.66	-46	6.34E-03	-0.58	2.0
PC(40:5)	10.39	41	4.73E-02	NS	NS
PC(P-18:1)/PC(O-18:2)	2022-06-05	-30	3.88E-02	-0.53	2022-01-06
SM(d32:1(2OH))	7.92	-29	NS	-0.41	2022-01-01
AC – Acyl carnitine; LPC – Lysoglycerophosphocholine; LPE – Lysoglycerophosphoethanolamine; LPI – Lysoglycerophosphoinositol; PC – Glycerophosphocholine; PE – Glycerophosphoethanolamine; Cer – Ceramide; Hex2Cer – Dihexosyl ceramide; SM – Sphingomyelin; PE-Cer – Glycerophosphoethanolamine ceramide; SPBP – Sphingoid base phosphate; ST;S – Sterol sulfate conjugate; FA – Fatty acid; NS – Not signific…

## Sheet: S.Table 7
S.Tab.7. Metabolite difference [%] of patietns with FLT3-ITD mutation to FLT3 WT
Metabolite	RT [min]	change [%]	p value	p(corr)	VIP
Choline	0.22	47.6	1.75E-02	NS	NS
LPC(14:0)	2022-05-12	-52.6	NS	-0.83	2022-01-03
LPC(17:0)	2022-06-02	-57.2	NS	-0.85	2022-01-05
LPC(18:0)	2022-06-21	-71.7	NS	-0.84	2022-01-08
LPC(19:0)	6.63	-63.4	NS	-0.83	2022-01-04
LPC(20:0)	6.93	-32.4	NS	-0.72	2.0
LPC(22:0)	7.52	-64.6	2.15E-02	-0.47	2022-01-07
LPC(24:0)	2022-08-21	-41.4	NS	-0.50	2022-01-05
LPC(18:2)	5.52	-51.9	2.88E-02	-0.53	2022-01-06
LPC(18:3)	2022-05-21	-37.9	NS	-0.67	2022-01-03
LPC(19:1)	2022-06-16	-45.2	1.27E-02	-0.55	2022-01-04
LPC(20:2)	5.96	-61.5	1.52E-02	-0.65	2022-02-01
LPC(20:5)	2022-05-23	-56.0	NS	-0.86	2022-01-03
PC(16:0)	5.61	-37.1	2.54E-03	-0.61	2022-01-03
PC(14:0/20:4)	8.94	-32.5	NS	-0.62	1.0
PC(34:5)	8.47	-73.2	NS	-0.40	2022-01-04
PC(35:2)	2022-10-27	-30.1	3.70E-02	NS	NS
PC(18:2/18:2)	9.34	-37.7	NS	-0.75	1.0
PC(16:0/20:5)	8.82	-29.6	NS	-0.44	2022-01-05
PC(36:6)	8.59	-41.2	3.01E-02	-0.46	2022-01-01
PC(18:2/20:4)	2022-09-23	-20.5	NS	-0.67	2022-01-02
PC(18:2/20:5)	8.75	-46.0	NS	-0.60	2022-01-08
PC(39:5)	2022-09-21	-33.9	4.88E-02	NS	NS
PC(40:5)	10.39	50.7	1.75E-02	NS	NS
PC(P-18:1)/PC(O-18:2)	2022-06-05	-58.2	NS	-0.68	2022-01-03
PC(P-38:4)/PC(O-38:5)	10.38	39.5	4.75E-02	NS	NS
LPE(20:3)	5.72	-31.4	NS	-0.42	2022-01-01
LPE(20:5)	2022-05-21	-34.4	4.88E-02	NS	NS
PE(16:0/20:5)	2022-09-26	-76.3	NS	-0.62	2022-02-01
SM(31:1)	7.77	-50.8	1.75E-02	-0.48	2022-01-01
SM(35:2)	8.67	-28.3	4.95E-02	NS	NS
SM(37:3)	8.50	-43.7	2.98E-03	-0.55	2022-01-02
SM(d18:0/14:0)	8.35	-30.9	3.71E-02	NS	NS
SM(d32:1)	2022-08-12	-55.9	NS	-0.85	2022-01-03
SM(d32:2)/PE-Cer(d35:2)	7.60	-72.1	NS	-0.83	2022-01-06
SM(d33:1)	8.39	-80.3	6.42E-04	-0.82	2022-02-01
SM(d18:2/15:0)	7.94	-56.9	2.54E-03	-0.66	2022-01-06
SM(d18:1/17:0)	2022-09-20	-37.9	2.88E-02	NS	NS
SM(d38:2)	9.95	-42.5	1.34E-02	-0.61	2022-01-05
SM(d32:1(2OH))	7.92	-62.4	6.42E-04	-0.67	2022-01-09
AC – Acyl carnitine; LPC – Lysoglycerophosphocholine; LPE – Lysoglycerophosphoethanolamine; LPI – Lysoglycerophosphoinositol; PC – Glycerophosphocholine; PE – Glycerophosphoethanolamine; Cer – Ceramide; Hex2Cer – Dihexosyl ceramide; SM – Sphingomyelin; PE-Cer – Glycerophosphoethanolamine ceramide; SPBP – Sphingoid base phosphate; ST;S – Sterol sulfate conjugate; FA – Fatty acid; NS – Not signific…

## Sheet: S.Table 8
S.Tab.8. Metabolite difference [%] of patietns with FLT3-ITD mutation to control
Metabolite	RT [min]	change [%]	p value	p(corr)	VIP
Phenacylamine	0.26	-28	2.94E-03	NS	NS
Piperine	4.63	-68	9.95E-03	-0.44	NS
Tryptophan	0.56	-26	1.15E-02	-0.46	NS
Tyrosine	0.26	-38	4.44E-04	-0.64	NS
Cortisol	2023-03-30	84	4.89E-03	0.47	NS
FA 13:3;O (e.g. 11-hydroxy-4-methyl-2E,4E,6E-dodecatrienoic acid)	4.58	-35	4.53E-03	-0.48	NS
FA 14:4;O3 (e.g. 3,4-dimethyl-5-carboxyethyl-2-furanpentanoic acid)	4.58	-48	1.06E-03	-0.61	2023-01-01
Octadecenoic acid FA18:1	7.62	52	1.07E-02	0.48	NS
Octadecenoic acid FA18:1	7.63	54	5.01E-03	0.53	NS
LPC(14:0)	2023-05-12	-62	6.02E-05	-0.80	2023-01-04
LPC(15:0)	5.43	-56	2.42E-04	-0.71	2023-01-02
LPC(15:0)	5.61	-36	4.92E-04	-0.62	NS
LPC(16:0)	2023-06-02	-54	2.81E-05	-0.85	2023-01-03
LPC(16:1)	2023-05-31	-46	3.27E-03	-0.55	NS
LPC(17:0)	2023-06-03	-54	3.13E-04	-0.71	2023-01-02
LPC(17:0)	2023-06-21	-51	1.65E-04	-0.72	2023-01-02
LPC(17:1)	5.60	-57	1.65E-04	-0.75	2023-01-03
LPC(17:1)	5.78	-43	1.33E-04	-0.72	NS
LPC(18:0)	6.33	-42	4.98E-04	-0.68	1.0
LPC(18:1)	5.88	-44	3.58E-04	-0.72	2023-01-01
LPC(18:2)	5.52	-58	6.02E-05	-0.78	2023-01-04
LPC(18:3)	2023-05-26	-57	7.47E-04	-0.64	2023-01-02
LPC(19:1)	2023-06-16	-47	1.99E-04	-0.73	2023-01-01
LPC(20:1)	6.44	-52	2.89E-04	-0.70	2023-01-01
LPC(20:2)	2023-06-06	-64	9.00E-05	-0.78	2023-01-04
LPC(20:3)	5.75	-59	2.67E-04	-0.74	2023-01-03
LPC(20:5)	2023-05-23	-70	3.37E-04	-0.71	2023-01-05
LPC(22:0)	7.52	-78	5.38E-05	-0.79	2.0
LPC(22:4)	5.98	-35	1.15E-02	-0.48	NS
LPC(22:5)	5.68	-44	1.41E-03	-0.58	NS
LPC(22:6)	5.44	-32	6.58E-03	-0.52	NS
LPC(24:0)	2023-08-21	-45	2.42E-04	-0.70	NS
LPC(O-22:1)	2023-07-20	-33	2.79E-02	-0.41	NS
LPC(P-18:0)/LPC(O-18:1)	6.50	-45	9.25E-04	-0.61	NS
LPE(18:0)	2023-06-30	-31	9.95E-03	-0.51	NS
LPE(18:0)	2023-06-18	-31	4.19E-03	-0.53	NS
LPE(18:1)	5.75	-33	5.40E-03	-0.49	NS
LPE(18:1)	5.86	-37	1.96E-03	-0.56	NS
LPE(18:2)	5.49	-55	7.47E-04	-0.65	2023-01-02
LPE(18:2)	5.49	-53	3.94E-04	-0.66	2023-01-02
LPE(20:3)	5.72	-33	6.58E-03	-0.52	NS
LPE(20:5)	2023-05-21	-60	2.67E-04	-0.70	2023-01-02
LPE(20:5)	2023-05-21	-62	3.56E-04	-0.67	2023-01-02
LPE(O-18:1)	6.48	-59	8.39E-05	-0.70	2023-01-02
LPE(P-16:0)/LPE(O-16:1)	5.87	-41	8.63E-04	-0.58	NS
LPI(18:0)	2023-07-03	-59	1.46E-03	-0.45	NS
LPI(18:1)	2023-06-25	-42	1.96E-03	-0.54	NS
LPI(18:2)	5.73	-27	4.83E-02	NS	NS
PC(28:0)	8.73	159	3.37E-04	-0.47	1.0
PC(30:0)	9.55	-50	8.21E-05	-0.70	2023-01-01
PC(31:0)	9.98	-28	1.39E-02	NS	NS
PC(32:2)	2023-09-04	-73	5.95E-05	-0.76	2023-01-06
PC(34:4)	8.93	-63	1.21E-04	-0.73	2023-01-03
PC(34:5)	8.47	-90	5.95E-05	-0.79	2023-02-04
PC(35:2)	2023-10-15	-60	7.14E-05	-0.79	2023-01-03
PC(35:3)	9.55	-54	1.03E-04	-0.70	2023-01-02
PC(35:4)	9.33	-57	5.46E-04	-0.64	2023-01-01
PC(35:5)	8.84	-73	6.07E-04	-0.65	2023-01-03
PC(36:2)	10.67	-33	1.08E-03	-0.41	NS
PC(36:4)	9.33	-82	7.07E-05	-0.79	2023-01-09
PC(36:5)	2023-09-21	-66	4.44E-04	-0.67	2023-01-04
PC(36:6)	8.76	-63	6.07E-04	-0.62	2023-01-03
PC(36:6)	8.59	-82	3.37E-04	-0.69	2023-01-07
PC(37:4)	10.00	-40	7.14E-03	NS	NS
PC(37:5)	9.59	-74	6.81E-04	-0.65	2023-01-04
PC(38:5)	10.00	-46	1.15E-03	-0.59	NS
PC(38:6)	2023-09-22	-71	5.95E-05	-0.81	2023-01-06
PC(38:7)	8.78	-76	4.98E-04	-0.60	2023-01-03
PC(39:6)	9.78	-51	1.02E-03	-0.58	NS
PC(40:5)	10.55	-21	7.72E-03	-0.48	NS
PC(40:7)	9.61	-35	2.79E-02	NS	NS
PC(40:8)	2023-09-07	-70	6.81E-04	-0.58	2023-01-02
PC(42:10)	8.92	-69	5.95E-05	-0.76	2023-01-05
PC(42:9)	2023-09-16	-82	5.95E-05	-0.85	2023-01-09
PC(P-32:1)/PC(O-32:2)	9.31	-27	7.72E-03	-0.52	NS
PC(P-34:2)/PC(O-34:3)	2023-10-11	-55	1.79E-04	-0.76	2023-01-02
PC(P-36:3)/PC(O-36:4)	2023-10-09	37	3.74E-02	NS	NS
PC(P-36:4)/PC(O-36:5)	9.56	-60	2.94E-03	-0.54	1.0
PC(P-36:4)/PC(O-36:5)	9.96	38	3.32E-02	0.43	NS
PC(P-38:4)/PC(O-38:5)	2023-10-17	70	1.12E-02	0.51	NS
PC(P-38:5)/PC(O-38:6)	9.64	-54	4.89E-03	-0.42	NS
PE(16:0/18:2)	9.92	56	2.46E-02	NS	NS
PE(16:0/20:4)	9.78	56	2.06E-02	0.46	NS
PE(16:0/20:5)	2023-09-26	-42	2.17E-03	-0.53	NS
PE(16:0/22:6)	9.58	75	4.92E-04	0.61	NS
PE(18:0/20:4)	10.60	46	1.08E-02	0.43	NS
PE(36:4)	9.77	61	4.89E-03	0.53	NS
PE(38:4)	10.59	43	1.67E-02	0.42	NS
PE(38:6)	9.57	70	8.26E-04	0.59	NS
PE(P-34:2)/PE(O-34:3)	2023-10-20	-63	4.44E-04	-0.61	2023-01-02
PE(P-38:5)/PE(O-38:6)	2023-10-12	-36	1.15E-02	-0.43	NS
SM(31:1)	7.77	-80	5.03E-05	-0.87	2023-01-08
SM(34:0)	8.52	-59	4.13E-04	-0.65	2023-01-02
SM(35:2)	8.67	-59	5.46E-04	-0.55	1.0
SM(d18:1/12:0)	7.48	-80	5.03E-05	-0.87	2023-01-08
SM(d18:1/17:0)	2023-09-20	-59	1.65E-04	-0.73	2023-01-03
SM(d18:1/19:0)	9.60	77	3.13E-04	0.64	NS
SM(d18:2/14:0)	7.61	-71	5.03E-05	-0.87	2023-01-06
SM(d32:0)	8.35	-68	1.09E-04	-0.70	2023-01-03
SM(d32:1(OH))	7.92	-55	1.79E-04	-0.72	2023-01-01
SM(d32:1)	2023-08-12	-73	5.03E-05	-0.89	2023-01-06
SM(d33:1)	8.50	-63	5.95E-05	-0.83	2023-01-04
SM(d33:2)	7.94	-66	5.95E-05	-0.82	2023-01-04
SM(d34:2)	2023-08-27	-48	1.49E-04	-0.75	2023-01-01
SM(d38:2)	9.95	-21	9.95E-03	-0.47	NS
SPBP 18:2;O2	4.69	-34	3.56E-04	-0.61	NS
Sphingosine-phosphate	2023-05-07	-46	2.17E-03	-0.59	NS
Sphingosine-phosphate	2023-05-07	-48	1.19E-03	-0.59	NS
Cer(d18:1/16:0)	10.92	70	2.89E-04	0.70	NS
ST 19:2;O2;S	3.67	-50	2.46E-02	-0.44	NS
ST 19:2;O3;S	2023-03-01	86	2.06E-02	0.43	NS
ST 21:1;O2;S	3.91	-54	6.64E-03	-0.47	NS
ST 24:1;O4;S	3.97	128	2.73E-03	0.55	1.0
AC – Acyl carnitine; LPC – Lysoglycerophosphocholine; LPE – Lysoglycerophosphoethanolamine; LPI – Lysoglycerophosphoinositol; PC – Glycerophosphocholine; PE – Glycerophosphoethanolamine; Cer – Ceramide; Hex2Cer – Dihexosyl ceramide; SM – Sphingomyelin; PE-Cer – Glycerophosphoethanolamine ceramide; SPBP – Sphingoid base phosphate; ST;S – Sterol sulfate conjugate; FA – Fatty acid; NS – Not signific…

## Sheet: S.Table 9
S.Tab.9. Metabolite difference [%] of patietns with CBF to control
Metabolite	RT [min]	change [%]	p value	p(corr)	VIP
Citric acid	0.25	-98	8.98E-03	-0.58	2023-02-05
Cortisol	2023-03-30	-40	NS	-0.57	2023-01-01
FA 13:3;O (e.g. 11-hydroxy-4-methyl-2E,4E,6E-dodecatrienoic acid)	4.58	-45	1.76E-02	-0.59	2023-01-01
FA 14:4;O3 (e.g. 3,4-dimethyl-5-carboxyethyl-2-furanpentanoic acid)	4.58	-48	1.76E-02	-0.61	2023-01-02
Octadecenoic acid FA18:1	7.62	-48	NS	-0.66	2023-01-04
AC(26:0)	7.32	42	4.89E-02	0.40	NS
LPC(14:0)	2023-05-12	-55	4.89E-02	-0.58	2023-01-02
LPC(15:0)	5.43	-64	NS	-0.45	2023-01-03
LPC(17:0)	2023-06-03	-20	4.89E-02	NS	NS
LPC(17:0)	2023-06-21	-38	1.92E-02	-0.57	1.0
LPC(18:2)	5.52	-51	4.89E-02	-0.59	2023-01-01
LPC(18:3)	2023-05-26	-34	NS	-0.44	1.0
LPC(19:1)	2023-06-16	-30	4.89E-02	-0.63	NS
LPC(20:1)	6.44	-29	4.74E-02	-0.66	NS
LPC(20:2)	2023-06-06	-49	4.48E-02	-0.65	2023-01-06
LPC(20:3)	5.65	-44	4.31E-02	-0.49	2023-01-02
LPC(20:5)	2023-05-23	-43	NS	-0.59	2023-01-02
LPC(22:0)	7.52	-71	4.31E-02	-0.70	2023-01-09
LPC(24:0)	2023-08-21	134	NS	0.53	2023-01-06
LPE(18:2)	5.49	-30	4.48E-02	-0.60	NS
LPE(20:5)	2023-05-21	-48	NS	-0.47	2023-01-01
LPE(O-18:1)	6.48	-48	3.33E-02	-0.52	2023-01-01
LPE(P-16:0)/LPE(O-16:1)	5.87	-32	4.57E-02	-0.43	NS
LPI(18:1)	2023-06-25	-49	2.16E-02	-0.59	2023-01-02
LPI(18:2)	5.73	-37	4.35E-02	-0.49	NS
PC(28:0)	8.73	-43	4.89E-02	-0.46	2023-01-02
PC(32:2)	2023-09-04	-47	4.31E-02	-0.68	2023-01-03
PC(34:4)	8.93	97	4.89E-02	NS	2023-01-03
PC(34:5)	8.47	-55	4.31E-02	-0.65	2023-01-06
PC(35:2)	2023-10-15	255	NS	0.61	2023-01-03
PC(36:2)	10.67	-45	NS	-0.45	2023-01-01
PC(36:3)	9.93	-36	4.31E-02	-0.66	1.0
PC(36:4)	9.33	-21	4.31E-02	NS	NS
PC(36:5)	2023-09-21	-57	NS	-0.46	2023-01-02
PC(36:6)	8.59	-70	4.31E-02	-0.74	2023-02-06
PC(37:5)	9.59	-33	NS	-0.54	1.0
PC(38:6)	2023-09-22	147	4.31E-02	0.70	2023-01-06
PC(42:10)	8.92	-57	4.89E-02	-0.67	2023-01-09
PC(42:9)	2023-09-16	-38	4.89E-02	-0.55	2023-01-01
PC(P-34:2)/PC(O-34:3)	2023-10-11	-35	NS	-0.56	1.0
PC(P-36:4)/PC(O-36:5)	9.56	-35	NS	-0.51	2023-01-01
PC(P-38:4)/PC(O-38:5)	10.38	97	4.89E-02	0.68	2023-01-04
PE(16:0/20:5)	2023-09-26	-55	1.76E-02	-0.64	2023-01-05
PE(P-34:2)/PE(O-34:3)	2023-10-20	-55	NS	-0.41	1.0
SM(31:1)	7.77	-32	4.89E-02	-0.68	2023-01-01
SM(34:0)	8.52	-36	NS	-0.52	2023-01-01
SM(d18:1/12:0)	7.48	-74	4.31E-02	-0.80	2023-01-08
SM(d18:1/17:0)	2023-09-20	-64	NS	-0.48	2023-01-03
SM(d18:2/14:0)	7.61	143	4.48E-02	0.49	2023-01-05
SM(d32:0)	8.35	67	4.89E-02	0.52	2023-01-01
SM(d32:1)	2023-08-12	-40	4.31E-02	-0.66	2023-01-01
SM(d33:1)	8.39	-49	4.31E-02	-0.72	2023-01-03
SM(d33:2)	7.94	-39	NS	-0.47	2023-01-04
SPBP 18:2;O2	4.69	-37	1.76E-02	-0.58	1.0
Sphingosine-phosphate	2023-05-07	-38	4.96E-02	-0.43	NS
Cer(d18:1/16:0)	10.92	-36	NS	-0.50	1.0
ST 24:1;O4;S	3.97	158	3.57E-02	0.55	2023-01-03
AC – Acyl carnitine; LPC – Lysoglycerophosphocholine; LPE – Lysoglycerophosphoethanolamine; LPI – Lysoglycerophosphoinositol; PC – Glycerophosphocholine; PE – Glycerophosphoethanolamine; Cer – Ceramide; Hex2Cer – Dihexosyl ceramide; SM – Sphingomyelin; PE-Cer – Glycerophosphoethanolamine ceramide; SPBP – Sphingoid base phosphate; ST;S – Sterol sulfate conjugate; FA – Fatty acid; NS – Not signific…

## Sheet: S.Table 10
S.Tab.10. Metabolite difference [%] of patietns with MLL to control
Metabolite	RT [min]	change [%]	p value	p(corr)	VIP
Cortisol	2023-03-30	105	1.21E-02	0.65	2023-01-02
Phenacylamine	0.26	-46	2.13E-02	-0.52	1.0
Tyrosine	0.26	-38	2.37E-02	-0.67	NS
Citric acid	0.25	-97	2.15E-02	-0.56	2023-01-09
FA 13:3;O (e.g. 11-hydroxy-4-methyl-2E,4E,6E-dodecatrienoic acid)	4.58	-53	1.45E-02	-0.60	2023-01-02
FA 14:4;O3 (e.g. 3,4-dimethyl-5-carboxyethyl-2-furanpentanoic acid)	4.58	-54	9.30E-03	-0.60	2023-01-02
AC(24:0)	2023-07-01	-30	2.76E-02	-0.54	NS
AC(26:0)	7.32	-59	1.21E-02	-0.79	2023-01-05
LPC(14:0)	2023-05-12	-64	1.21E-02	-0.85	2023-01-06
LPC(15:0)	5.43	-54	1.52E-02	-0.68	2023-01-02
LPC(15:0)	5.61	-30	4.15E-02	-0.54	NS
LPC(17:0)	2023-06-03	-45	2.37E-02	-0.59	NS
LPC(17:0)	2023-06-21	-46	1.45E-02	-0.66	2023-01-01
LPC(17:1)	5.60	-52	1.21E-02	-0.73	2023-01-02
LPC(17:1)	5.78	-40	1.28E-02	-0.65	NS
LPC(18:0)	6.33	-33	1.52E-02	-0.67	NS
LPC(18:1)	5.88	-41	1.52E-02	-0.72	1.0
LPC(18:2)	5.61	-56	1.52E-02	-0.70	2023-01-02
LPC(18:2)	5.52	-57	1.21E-02	-0.86	2023-01-04
LPC(18:3)	2023-05-26	-51	NS	-0.59	2023-01-01
LPC(19:1)	2023-06-16	-39	1.52E-02	-0.58	NS
LPC(20:1)	6.44	-48	1.52E-02	-0.63	1.0
LPC(20:2)	2023-06-06	-57	1.21E-02	-0.74	2023-01-03
LPC(20:3)	5.75	-54	3.53E-02	-0.71	2023-01-02
LPC(20:5)	2023-05-23	-66	1.66E-02	-0.66	2023-01-04
LPC(22:0)	7.52	-80	1.21E-02	-0.86	2.0
LPC(22:4)	5.98	-49	1.84E-02	-0.64	NS
LPC(22:5)	5.59	-48	1.21E-02	-0.74	2023-01-01
LPC(24:0)	2023-08-21	-38	1.84E-02	-0.59	NS
LPC(O-18:0)	6.33	-38	1.67E-02	-0.64	NS
LPC(O-24:1)	7.80	-40	NS	-0.59	1.0
LPE(18:1)	5.86	-38	4.15E-02	-0.53	NS
LPE(18:2)	5.49	-57	1.84E-02	-0.75	2023-01-03
LPE(18:2)	5.49	-54	1.45E-02	-0.67	2023-01-02
LPE(20:3)	5.72	-39	4.52E-02	-0.60	NS
LPE(20:5)	2023-05-21	-54	1.66E-02	-0.59	1.0
LPE(20:5)	2023-05-21	-54	1.45E-02	-0.50	1.0
LPE(O-18:1)	6.48	-50	2.84E-02	-0.51	NS
LPE(P-16:0)/LPE(O-16:1)	5.87	-38	2.84E-02	-0.47	NS
PC(28:0)	8.73	-77	1.21E-02	-0.86	2023-01-08
PC(30:0)	9.55	-51	1.21E-02	-0.66	2023-01-01
PC(32:2)	2023-09-04	-78	1.21E-02	-0.79	2023-01-08
PC(34:4)	8.93	-69	1.21E-02	-0.77	2023-01-06
PC(34:5)	8.47	-92	1.21E-02	-0.83	2023-02-04
PC(35:2)	2023-10-15	-58	1.52E-02	-0.68	2023-01-03
PC(35:3)	9.55	-55	1.52E-02	-0.75	2023-01-02
PC(35:4)	9.33	-59	1.52E-02	-0.61	2023-01-02
PC(35:5)	8.84	-79	1.52E-02	-0.65	2023-01-06
PC(36:2)	10.67	-35	2.59E-02	NS	NS
PC(36:3)	9.93	-42	1.31E-02	-0.71	1.0
PC(36:4)	9.33	-81	1.21E-02	-0.76	2023-01-09
PC(36:5)	2023-09-21	-62	2.37E-02	-0.60	2023-01-02
PC(36:6)	8.76	-74	1.21E-02	-0.70	2023-01-06
PC(36:6)	8.59	-87	1.21E-02	-0.71	2.0
PC(38:6)	2023-09-22	-66	1.21E-02	-0.75	2023-01-06
PC(38:7)	8.78	-82	1.21E-02	-0.59	2023-01-05
PC(39:6)	9.78	-51	2.37E-02	-0.52	NS
PC(40:5)	10.39	-27	3.53E-02	-0.49	NS
PC(40:8)	2023-09-07	-64	3.53E-02	-0.44	1.0
PC(42:10)	8.92	-70	1.21E-02	-0.73	2023-01-06
PC(42:9)	2023-09-16	-82	1.21E-02	-0.79	2023-01-09
PC(P-32:1)/PC(O-32:2)	9.31	-27	2.76E-02	-0.48	NS
PC(P-34:2)/PC(O-34:3)	2023-10-11	-41	2.59E-02	-0.49	NS
PC(P-38:4)/PC(O-38:5)	10.38	252	1.66E-02	0.55	2023-01-07
PC(P-38:5)/PC(O-38:6)	9.64	-72	2.37E-02	-0.52	2023-01-03
PE(16:0/22:6)	9.58	98	1.04E-02	0.65	2023-01-01
PE(36:4)	9.77	74	2.59E-02	0.60	NS
PE(38:6)	9.57	97	1.84E-02	0.63	2023-01-01
SM(31:1)	7.77	-74	1.21E-02	-0.75	2023-01-06
SM(34:0)	8.52	-55	1.84E-02	-0.52	1.0
SM(35:2)	8.67	-41	4.52E-02	NS	NS
SM(d18:1/12:0)	7.48	-77	1.21E-02	-0.82	2023-01-08
SM(d18:1/17:0)	2023-09-20	-45	1.84E-02	-0.53	NS
SM(d18:2/14:0)	7.61	-64	1.21E-02	-0.74	2023-01-04
SM(d32:0)	8.35	-67	1.21E-02	-0.56	2023-01-03
SM(d32:1(OH))	7.92	-43	3.14E-02	-0.47	NS
SM(d32:1)	2023-08-12	-63	1.21E-02	-0.74	2023-01-04
SM(d33:1)	8.39	-75	1.21E-02	-0.86	2023-01-08
SM(d33:1)	8.50	-42	2.59E-02	-0.52	NS
SM(d33:2)	7.94	-51	2.76E-02	-0.57	2023-01-01
SM(d34:2)	2023-08-27	-34	3.14E-02	-0.46	NS
ST 24:1;O4;S	3.97	154	4.15E-02	0.56	2023-01-02
AC – Acyl carnitine; LPC – Lysoglycerophosphocholine; LPE – Lysoglycerophosphoethanolamine; LPI – Lysoglycerophosphoinositol; PC – Glycerophosphocholine; PE – Glycerophosphoethanolamine; Cer – Ceramide; Hex2Cer – Dihexosyl ceramide; SM – Sphingomyelin; PE-Cer – Glycerophosphoethanolamine ceramide; SPBP – Sphingoid base phosphate; ST;S – Sterol sulfate conjugate; FA – Fatty acid; NS – Not signific…
